# Supplementary material for: Pressure Gradient-Driven Embolization b-TACE for HCC: Technical and Diagnostic Step-by-Step Procedural Guide and Literature Review
Source: Diagnostics (Basel). 2025 Jul 7;15(13):1726. doi: 10.3390/diagnostics15131726 (PMC12249473; doi:10.3390/diagnostics15131726)
Supplement: Supplementary file 1 [file diagnostics-15-01726-s001.zip]

Archive with 2 entries (2 files):
- video 1.mp4
- Video 2.mp4
